# Supplementary material for: Jujube Powder Enhances Cyclophosphamide Efficiency against Murine Colon Cancer by Enriching CD8+ T Cells While Inhibiting Eosinophilia
Source: Nutrients. 2021 Aug 4;13(8):2700. doi: 10.3390/nu13082700 (PMC8401958; doi:10.3390/nu13082700)
Supplement: Supplementary file 1 [file nutrients-13-02700-s001.zip]

Archive with 1 entries (1 files):
- nutrients-1316780-supplementary.pdf
